# Supplementary material for: Microwave Ablation for the Treatment of Non-Colorectal Cancer Liver Metastasis
Source: Cancers (Basel). 2026 Jun 23;18(13):2026. doi: 10.3390/cancers18132026 (PMC13360228; doi:10.3390/cancers18132026)
Supplement: Supplementary file 1 [file cancers-18-02026-s001.zip]

Archive with 1 entries (1 files):
- cancers-4315671-supplementary.pdf
